# Supplementary material for: Formulation and In Vitro Evaluation of Mucoadhesive Sustained Release Gels of Phytoestrogen Diarylheptanoids from Curcuma comosa for Vaginal Delivery
Source: Pharmaceutics. 2023 Jan 12;15(1):264. doi: 10.3390/pharmaceutics15010264 (PMC9862155; doi:10.3390/pharmaceutics15010264)
Supplement: Supplementary file 1 [file pharmaceutics-15-00264-s001.zip]

Archive with 1 entries (1 files):
- pharmaceutics-2120427-supplementary.pdf
